# Supplementary material for: Nek1 defines a branch of centriolar microtubule length control parallel to CP110-Cep97
Source: Nat Commun. 2026 Jun 9;17:7330. doi: 10.1038/s41467-026-73560-9 (PMC13402741; doi:10.1038/s41467-026-73560-9)
Supplement: Supplementary file 4 — Source data [file 41467_2026_73560_MOESM4_ESM.xlsx]

## Sheet: Figure 1
Panel C: Nek1 conformation in top view								Panel D: Diameter of centriole tip proteins																			Panel F: Nek1 and Cep97 localization at centriole														Panel G: Nek1 and Cep83 localization at centriole
								Nek1									All together										Raw measurements Cep97							Normalized to centriole							Raw measurementsCep83							Normalized to centriole
Exp1	Count	Percent		Exp2	Count	Percent		Outer diameter	Tubulin	Nek1		Normalized to expansion factor		Tubulin	Nek1		Tubulin	Nek1	Cep97	Cep78								Centriole	Free tub to Cep97	Cep97	Free tub to Nek1	Nek1			Centriole	Free tub to Cep83	Cep97	Free tub to Nek1	Nek1			Centriole	Free tub to Cep83	Cep83	Free tub to Nek1	Nek1			Centriole
Complete ring	8	0.380952		Complete ring	8	0.380952		Exp1	0.612944	0.612944				142.545	142.545		142.545	142.545	124.476	202.984							Exp1	1.32077	1.32077	0.248725	1.35801	0.242287		Exp1	1	1	0.188318	1.02819	0.183444		Exp1	1.59977	1.2104	0.228431	1.53236	0.19681		Exp1	1
Incomplete ring	13	0.619048		Incomplete ring	13	0.619048		Expansion factor: 4.3	0.785707	0.647341				182.723	150.544		182.723	150.544	161.311	219.033								1.32366	1.22164	0.210364	1.38533	0.255884			1	0.922932	0.158927	1.0466	0.193316			1.2922	0.929402	0.240416	1.00892	0.204315			1
									0.573706	0.842411				133.42	195.91		133.42	195.91	151.197	227.379								1.44516	1.30925	0.314551	1.31262	0.223995			1	0.905956	0.217659	0.908287	0.154997			1.56732	1.2586	0.28351	1.59983	0.209288			1
									0.646099	0.502468				150.256	116.853		150.256	116.853	146.027	160.363								1.5029	1.47531	0.293104	1.32263	0.340166			1	0.981639	0.195025	0.880051	0.226339			1.63071	1.23543	0.232351	1.66722	0.25223			1
	Average	StDev							0.611633	0.646099				142.24	150.256		142.24	150.256	181.422	138.529								1.65968	1.57608	0.38309	1.62003	0.278894			1	0.949633	0.230822	0.976108	0.168041			1.61002	1.21965	0.272133	1.6621	0.266168			1
Complete ring	0.380952	0							0.380132	0.532335				88.4028	123.799		88.4028	123.799	140.254	176.805								1.36066	1.36414	0.36125	1.61514	0.265625			1	1.00256	0.265495	1.18702	0.195217			1.4545	1.09391	0.30052	1.32109	0.175232			1
Incomplete ring	0.619048	0							0.556662	0.752835				129.456	175.078		129.456	175.078	167.996	133.064								1.32536	1.18715	0.378345	1.35987	0.315904			1	0.89572	0.285466	1.02604	0.238353		Exp2	1.94429	1.52737	0.341179	1.6259	0.232351		Exp2	1
									0.661448	0.612944				153.825	142.545		153.825	142.545	156.876	200.969								1.39799	1.21646	0.389664	1.34367	0.32593			1	0.870151	0.278733	0.961151	0.233143			1.59375	1.1052	0.2125	1.41101	0.278083			1
									0.639229	0.573006				148.658	133.257		148.658	133.257	188.828	238.032								1.50153	1.40028	0.376418	1.36861	0.311022			1	0.932567	0.250689	0.911472	0.207136			1.32077	0.955174	0.318356	1.239	0.312491			1
								Exp2	0.647689	0.756691				157.973	184.559		157.973	184.559	192.479	209.303								1.30456	1.23535	0.362013	1.52006	0.349891			1	0.946941	0.277497	1.16519	0.268205			1.47476	1.09331	0.335843	1.24149	0.385001			1
								Expansion factor: 4.1	0.608507	0.595379				148.416	145.214		148.416	145.214	131.587	210.54								1.0169	1.11193	0.237582	1.23543	0.300708			1	1.09345	0.233635	1.2149	0.295712			1.74405	1.51265	0.290676	1.87327	0.351893			1
									0.581351	0.629102				141.793	153.44		141.793	153.44	168.764	192.456							Exp2	1.23762	1.18324	0.295809	1.29994	0.22887		Exp2	1	0.956058	0.239015	1.05036	0.184928			1.36765	0.983538	0.345852	1.36295	0.287072			1
									0.566667	0.595674				138.211	145.286		138.211	145.286	196.746	187.186								1.33197	1.33197	0.342353	1.32168	0.306472			1	1	0.257028	0.992278	0.23009		Exp3	2.2525	1.96881	0.267296	2.47686	0.298846		Exp3	1
									0.502068	0.646099				122.456	157.585		122.456	157.585		224.272								1.41037	1.36017	0.392918	1.38841	0.301187			1	0.964406	0.278593	0.98443	0.213552			1.80357	1.48311	0.172926	1.85345	0.283333			1
																	140.243			193.182
																	143.043			183.042																					For graph	Cep83
								Cep97									138.125																								Average	Centriole	Cep83	Nek1
								Outer diameter	Tubulin	Cep97		Normalized to expansion factor		Tubulin	Cep97		121.04										For graph	Cep97													Centriole	1	0.769465	0.9587	Free tubulin
								Exp1	0.560971	0.497903				140.243	124.476		185.929										Average	Centriole	Cep97	Nek1												0	0.174252	0.16773	Protein
								Expansion factor: 4	0.572174	0.645245				143.043	161.311		138.533										Centriole	1	0.958715	1.02372	Free tubulin
									0.5525	0.604786				138.125	151.197		214.154				T tests	Tubulin	Nek1	Cep97	Cep78				0.239779	0.213748	Protein											Cep83
									0.48416	0.584107				121.04	146.027		187.825				Tubulin		0.475046	0.465179	0.000226411																StDev	Centriole	Cep83	Nek1
									0.743716	0.725687				185.929	181.422		185.237				Nek1			0.220714	0.000133691			Cep97													Centriole	0	0.0549174	0.0966153	Free tubulin
									0.554132	0.561016				138.533	140.254		187.856				Cep97				0.00382029		StDev	Centriole	Cep97	Nek1													0.0461807	0.0445259	Protein
									0.856615	0.671984				214.154	167.996		186.602				Cep78						Centriole	0	0.0560428	0.103689	Free tubulin
									0.751301	0.627505				187.825	156.876		201.697												0.0386382	0.0384159	Protein
								Exp2	0.796521	0.811961				185.237	188.828		190.694																								For single data points in graph
								Expansion factor: 4.3	0.80778	0.82766				187.856	192.479		170.046				Median values						For single data points in graph															Centriole	Free tub to Cep83	Cep83	Free tub to Nek1	Nek1	Upper end of Cep83	Upper end of Nek1
									0.802389	0.565825				186.602	131.587		152.834				Tubulin	Nek1	Cep97	Cep78				Centriole	Free tub to Cep83	Cep97	Free tub to Nek1	Nek1	Upper end of Cep97	Upper end of Nek1							Exp1	1	0.756611	0.14279	0.957864	0.123024	0.899401	1.08089
									0.867296	0.725687				201.697	168.764		143.399				148.658	147.771	161.311	197.075			Exp1	1	1	0.188318	1.02819	0.183444	1.18832	1.21164								1	0.719241	0.186052	0.780778	0.158114	0.905292	0.938893
									0.819986	0.846006				190.694	196.746		152.639											1	0.922932	0.158927	1.0466	0.193316	1.08186	1.23991								1	0.803027	0.180888	1.02074	0.133532	0.983915	1.15427
																	135.839											1	0.905956	0.217659	0.908287	0.154997	1.12362	1.06328								1	0.757603	0.142485	1.02239	0.154675	0.900088	1.17707
																	201.158											1	0.981639	0.195025	0.880051	0.226339	1.17666	1.10639								1	0.757536	0.169024	1.03234	0.165319	0.926561	1.19766
								Cep78									117.882											1	0.949633	0.230822	0.976108	0.168041	1.18045	1.14415								1	0.752087	0.206614	0.908281	0.120476	0.958701	1.02876
								Outer diameter	Tubulin	Cep78		Normalized to expansion factor		Tubulin	Cep78		199.042											1	1.00256	0.265495	1.18702	0.195217	1.26805	1.38224							Exp2	1	0.785567	0.175477	0.836241	0.119504	0.961044	0.955745
								Exp1	0.731198	0.872832				170.046	202.984		185.552											1	0.89572	0.285466	1.02604	0.238353	1.18119	1.2644								1	0.693461	0.133333	0.885337	0.174483	0.826795	1.05982
								Expansion factor: 4.3	0.657187	0.941844				152.834	219.033		127.938											1	0.870151	0.278733	0.961151	0.233143	1.14888	1.19429								1	0.723194	0.241038	0.938085	0.236597	0.964232	1.17468
									0.616616	0.977731				143.399	227.379		161.499											1	0.932567	0.250689	0.911472	0.207136	1.18326	1.11861								1	0.741349	0.227727	0.841823	0.26106	0.969076	1.10288
									0.656346	0.689562				152.639	160.363		142.041											1	0.946941	0.277497	1.16519	0.268205	1.22444	1.43339								1	0.867319	0.166667	1.07409	0.201767	1.03399	1.27586
									0.584107	0.595674				135.839	138.529		135.839											1	1.09345	0.233635	1.2149	0.295712	1.32708	1.51061								1	0.719143	0.25288	0.996561	0.209901	0.972024	1.20646
									0.864979	0.760263				201.158	176.805		187.186										Exp2	1	0.956058	0.239015	1.05036	0.184928	1.19507	1.23528							Exp3	1	0.874055	0.118666	1.0996	0.132673	0.992722	1.23228
									0.506892	0.572174				117.882	133.064		141.667											1	1	0.257028	0.992278	0.23009	1.25703	1.22237								1	0.82232	0.09588	1.02766	0.157096	0.9182	1.18476
									0.855882	0.864167				199.042	200.969		170.127											1	0.964406	0.278593	0.98443	0.213552	1.243	1.19798
									0.797874	1.02354				185.552	238.032
									0.550134	0.900002				127.938	209.303
								Exp2	0.710596	0.926374				161.499	210.54
								Expansion factor: 4.4	0.624981	0.846807				142.041	192.456
									0.597692	0.823618				135.839	187.186
									0.823618	0.986798				187.186	224.272
									0.623333	0.85				141.667	193.182
									0.748558	0.805385				170.127	183.042
[truncated: 4 more columns]

## Sheet: Figure 2
Panel B: % of hyperelongated centrioles in NEK1 KO								Panel C: Estimation of length of elongated MTs																			Panel D: Centriole hyperelongation by TEM				Panel H: Elongated POC5 and Centrin												Panel J: Core centriole length
Panel B: Centriole hyperelongation								Exp1			Exp2			Exp3			Exp4			Normalized to core centriole	Categories			Count	Percent		Count	Mother	Daughter		POC5						CETN						Exp1			Exp2			Normalized
	Exp1		Exp2		Exp3			Core	Elongation		Core	Elongation		Core	Elongation		Core	Elongation		1.07694	1-5		<1	2	0.0392157		Elongated	9	2		Count	Elongated	Not elongated	At other MTs	Total		Count	Elongated	Not elongated	At other MTs	Total		WT	Centriole in Nek1 KO		WT	Centriole in Nek1 KO
Count	WT	Nek1 KO	WT	Nek1 KO	WT	Nek1 KO		1.56732	1.68791		1.6328	5.98692		1.46733	>59.729922		1.03756	4.50459		3.24367	5-10		1-5	14	0.27451		Not elongated	10	9		Exp1	2	4	4	6		Exp1	10	13	13	23		0.866833	1.03756		1.41468	1.02706
Elongated	0	27	2	20	2	27		1.36265	4.42		1.53941	11.7377		0.875129	>124.549409		1.37058	>120.569744		2.13437	5-10		5-10	7	0.137255						Exp2	5	12	12	17		Exp2	2	6	3	8		1.30025	2.18534		1.445	1.45497
Not elongated	32	5	20	12	36	14		1.275	2.72133		1.94016	50.9883		1.66999	7.95352		0.760263	11.8128		18.8971	10-50		10-50	17	0.333333		Percentage elongated	Mother	Daughter														1.32774	1.14356		1.68291	1.56039
Total	32	32	22	32	38	41		0.961665	18.1727		2.125	45.3121		1.51338	53.2041		1.07517	82.7564		10.6118	10-50		50-100	9	0.176471		Hyperelongated	0.473684	0.181818		Percent	Elongated	Not elongated	At other MTs			Percent	Elongated	Not elongated	At other MTs			0.994899	1.03756		1.37058	1.9383
Percent elongated	0	0.84375	0.0909091	0.625	0.0526316	0.658537		1.48446	15.7528		1.48446	4.8068		1.51338	124.674		1.19	46.6898		84.3831	50-100		>100	2	0.0392157		Not elongated	0.526316	0.818182		Exp1	0.333333	0.666667	0.666667			Exp1	0.434783	0.565217	0.565217			1.42486	1.3941		1.36265	1.48446
								1.5038	126.896		2.25851	8.33694		1.74405	16.1243		1.5062	7.50612		1.48208	1-5		Total	51							Exp2	0.294118	0.705882	0.705882			Exp2	0.25	0.75	0.375			1.29468	1.10826		1.36	2.125
% of elongated centrioles	WT	NEK1 KO						1.4475	2.1453		1.5038	5.03263		1.23762	13.5976		0.950329	6.26538		26.0427	10-50																						1.62392	1.08853		1.56271	1.56732
1	0	0.84375						0.915478	23.8415		1.45248	32.4575		1.02354	16.7505		1.615	3.49432		>50	50-100											Elongated	Not elongated	At other MTs				Elongated	Not elongated	At other MTs			1.1404	1.90066		1.3837	1.407
2	0.0909091	0.625						1.5062	>74.934716		1.25501	28.4633		1.18391	39.5286		1.53236	4.97304		1.91769	1-5										Average	0.313725	0.686275	0.686275			Average	0.342391	0.657609	0.470109			1.445	1.23762		1.105	1.32774
3	0.0526316	0.658537						1.33046	2.55142		1.53236	>19.500739		1.53941	1.45497					3.66667	1-5										StDev	0.0277297	0.0277297	0.0277297			StDev	0.130661	0.130661	0.134504			1.53236	1.03756			1.42486
											1.5062	>37.647209		1.30025	98.6265					7.62478	5-10																						1.10826	1.10826			1.69361
Percent elongated	WT	NEK1 KO									0.85	13.1245		1.63501	2.89763					26.2804	10-50																						1.63501	1.29468			0.854239
Average	0.0478469	0.709096									0.935	14.7205		1.26362	2.56295					21.3234	10-50																						1.36	1.79308			1.19
StDev	0.045643	0.117814									1.445	>109.404164		1.615	>68.040371					3.23808	1-5																						0.785452	1.32774			2.05412
P value		0.00498903									1.29468	1.16083		1.51338	4.25043					3.69135	1-5																						1.81908	1.37058			1.34397
											1.71902	22.9528								3.3466	1-5																						1.58109	1.03407			2.01506
											1.21701	6.83382								22.3463	10-50																						1.05139	1.29747			1.19303
																				22.6798	10-50																						1.38123	1.02354			1.445
																				>12.7	10-50																						1.445	1.14356			1.45497
																				>25.3	10-50																						1.18391	0.938856			1.118
																				15.4405	10-50																						1.10826	1.14356
																				15.7438	10-50																						1.34397	1.275
																				>76	50-100																						1.28628	0.875129
																				0.896617	<1																						1.275	0.969149
																				13.3523	10-50																						1.05139	1.02
																				5.61523	5-10																						1.29468	1.105
																				>50	50-100																						0.783661	1.445
																				>100	>100																						0.85	1.31956
																				4.76263	1-5																						1.32305	1.3941
																				35.1558	50-100																						1.36	1.99161
																				82.3811	50-100																						1.1404	1.94202
																				9.24529	5-10																						1.40186	1.45248
																				10.9869	10-50
																				16.3653	10-50
																				33.3881	10-50
																				0.945142	<1
																				75.8519	50-100
																				1.77224	1-5
																				2.02827	1-5
																				>50	50-100
																				2.80857	1-5
																				4.34153	1-5
																				>100	>100
																				15.5378	10-50
																				76.9702	50-100
																				39.2351	10-50
																				4.98347	5-10
																				6.59285	5-10
																				2.16366	1-5
																				3.24535	1-5
[truncated: 9 more columns]

## Sheet: Figure 3
Panel B: Mother and daughter centriole elongation in NEK1 KO						Panel E: Cep164 symmetry								Panel G: Cep83 symmetry								Panel I: Daughter centriole hyperelongation in absence of serum								Panel J: Daughter centriole hyperelongation with Palbociclib
With elongated centrioles being 100%:						Exp1				Exp2				Exp1				Exp2				Exp1				All experiments				Exp1				All experiments
Count	Exp1	Exp2					Number of cells				Number of cells			Dots of Cep83	WT	Nek1 KO		Dots of Cep83	WT	Nek1 KO		Count	+ serum	- serum		Percentage	no SS	48h SS		Count	DMSO	Palbo		Elongated D	DMSO	Palbo
M	15	24				Number of dots	WT	Nek1 KO		Number of dots	WT	Nek1 KO		1	0	0		1	0	0		Elongated M	17	4		M	0.809524	0.173913		Elongated M	19	17		Exp1	0.173913	0.32
M+D	6	5				1	0	0		1	0	0		2	1	0		2	0	0		Both elongated	4	19			0.85	0.545455		Both elongated	4	8		Exp2	0.0625	0.35
D	1	1				2	0	1		2	0	1		3	0	2		3	0	0		Total elongated	21	23			0.571429	0.333333		Total elongated	23	25		Exp3	0.111111	0.411765
Total	22	30				3	0	4		3	1	1		4	0	1		4	0	1						Both	0.190476	0.826087						Average	0.115841	0.360588
						4	0	1		4	1	3		5	0	2		5	0	0		Percentage	+ serum	- serum			0.15	0.454545		Percentage	DMSO	Palbo		StDev	0.0558569	0.0467897
Percent	Exp1	Exp2				5	2	3		5	0	4		6	0	3		6	0	3		Elongated M	0.809524	0.173913			0.428571	0.666667		Elongated M	0.826087	0.68		T test		0.0192597
M	0.681818	0.8				6	1	6		6	0	4		7	2	1		7	0	3		Both elongated	0.190476	0.826087						Both elongated	0.173913	0.32
M+D	0.272727	0.166667				7	1	6		7	2	7		8	2	1		8	0	4						Average	+ serum	- serum
D	0.0454545	0.0333333				8	5	4		8	4	2		9	7	1		9	15	6						Elongated M	0.743651	0.3509		Exp2
						9	17	2		9	16	6		Sum	12	11		Sum	15	17						Both elongated	0.256349	0.6491		Count	DMSO	Palbo
						SUM	26	27		SUM	24	28										Exp2								Elongated M	15	13
	Mother	Daughter	Both																			Count	+ serum	- serum		StDev	+ serum	- serum		Both/D elongated	1	7
Average	0.740909	0.0393939	0.219697											Percentage				Percentage				Elongated M	17	12		Elongated M	0.150516	0.186393		Total elongated	16	20
StDev	0.0835672	0.00857099	0.0749962				% of cells				% of cells			Dots of Cep83	WT	Nek1 KO		Dots of Cep83	WT	Nek1 KO		Both elongated	3	10		Both elongated	0.150516	0.186393
T test		0.0294777	0.0674458	Mother		Number of dots	WT	Nek1 KO		Number of dots	WT	Nek1 KO		1	0	0		1	0	0		Total elongated	20	22						Percentage
			0.0811182	Daughter		1	0	0		1	0	0		2	0.0833333	0		2	0	0						T-test	- serum			Elongated M	0.9375	0.65
						2	0	0.037037		2	0	0.0357143		3	0	0.181818		3	0	0		Percentage	+ serum	- serum		Elongated M	0.0427931			Both/D elongated	0.0625	0.35
						3	0	0.148148		3	0.0416667	0.0357143		4	0	0.0909091		4	0	0.0588235		Elongated M	0.85	0.545455		Both elongated	0.0427931
						4	0	0.037037		4	0.0416667	0.107143		5	0	0.181818		5	0	0		Both elongated	0.15	0.454545						Exp3
						5	0.0769231	0.111111		5	0	0.142857		6	0	0.272727		6	0	0.176471										Count	DMSO	Palbo
						6	0.0384615	0.222222		6	0	0.142857		7	0.166667	0.0909091		7	0	0.176471										Elongated M	8	10
						7	0.0384615	0.222222		7	0.0833333	0.25		8	0.166667	0.0909091		8	0	0.235294										Both/D elongated	1	7
						8	0.192308	0.148148		8	0.166667	0.0714286		9	0.583333	0.0909091		9	1	0.352941		Exp3								Total elongated	9	17
						9	0.653846	0.0740741		9	0.666667	0.214286										Count	+ serum	- serum
																						Elongated M	16	10						Percentage
																						Both elongated	12	20						Elongated M	0.888889	0.588235
																						Total elongated	28	30						Both/D elongated	0.111111	0.411765
						Average				StDev				Average				StDev
						Number of dots	WT	Nek1 KO		Number of dots	WT	Nek1 KO		Dots of Cep83	WT	Nek1 KO		Dots of Cep83	WT	Nek1 KO		Percentage	+ serum	- serum
						1	0	0		1	0	0		1	0	0		1	0	0		Elongated M	0.571429	0.333333
						2	0	0.0363757		2	0	0.000935326		2	0.0416667	0		2	0.0589256	0		Both elongated	0.428571	0.666667
						3	0.0208333	0.0919312		3	0.0294628	0.0795027		3	0	0.0909091		3	0	0.128565
						4	0.0208333	0.0720899		4	0.0294628	0.0495723		4	0	0.0748663		4	0	0.0226879
						5	0.0384615	0.126984		5	0.0543928	0.0224478		5	0	0.0909091		5	0	0.128565
						6	0.0192308	0.18254		6	0.0271964	0.0561196		6	0	0.224599		6	0	0.0680638
						7	0.0608974	0.236111		7	0.0317292	0.0196419		7	0.0833333	0.13369		7	0.117851	0.0605011
						8	0.179487	0.109788		8	0.0181309	0.0542489		8	0.0833333	0.163102		8	0.117851	0.102096
						9	0.660256	0.14418		9	0.00906547	0.0991446		9	0.791667	0.221925		9	0.294628	0.185285

## Sheet: Figure 4
Panel D: Cep78 distribution along centrioles										Panel F
WT	Tubulin	Cep78	Empty tubulin	Nek1 KO	Tubulin	Cep78	Empty tubulin
	1.90688	0.62042	1.46277		1.44433	0.356382	1.04282			Co-IP of Nek1 and Cep97. 2xFlag-Nek1 was pulled down by EGFP-Cep97.
	1.8129	0.245512	1.59046		2.73805	1.66354	0.97766
	1.66977	0.363435	1.22288		1.44995	0.662166	0.759184
	1.75521	0.354352	1.58624		1.42774	0.897879	0.701143
	1.91092	0.805519	0.942529		1.58369	1.0684	0.645212
	1.54012	0.647979	1.00902		1.59716	0.751632	0.736738
	1.72804	0.332924	1.31408		2.185	1.22776	1.11958
	1.48734	0.175107	1.24153		1.45021	0.725042	0.480061
	1.62287	0.546803	1.0687
	1.63014	0.230332	1.27679
	1.32248	0.184129	1.12871
Normalized to expansion factor (4.2)
WT	Tubulin	Cep78	Empty tubulin	Nek1 KO	Tubulin	Cep78	Empty tubulin
	454.02	147.719	348.279		343.889	84.8529	248.29			Panel G
	431.643	58.4552	378.68		651.917	396.082	232.776			Co-IP of Nek1 and CP110. 2xFlag-Nek1 was pulled down by 2xFlag-EGFP-CP110.
	397.565	86.5321	291.161		345.225	157.659	180.758
	417.908	84.3695	377.676		339.939	213.781	166.939
	454.98	191.79	224.412		377.069	254.381	153.622
	366.695	154.281	240.242		380.276	178.96	175.414
	411.438	79.2676	312.875		520.237	292.325	266.566
	354.129	41.6921	295.603		345.289	172.629	114.3
	386.397	130.191	254.453
	388.129	54.841	303.998
	314.877	43.8402	268.741
For graph
	WT		KO
Average	Series 1	Series 2	Series 1	Series 2						Panel H
Centriole	397.98	299.647	412.98	192.333	Free tubulin					Co-IP of Nek1 and Cep78. 2xFlag-Nek1 was pulled down by EGFP-Cep78.
Elongation	0	97.5435	600	218.834	Cep78
	WT		KO
STDev	Series 1	Series 2	Series 1	Series 2
Centriole	42.591	52.1239	113.538	52.0029	Free tubulin
Elongation	0	50.6642	0	95.2628	Cep78
T test	0.00842207
For single data points in graph
WT	Tubulin	Cep78	Empty tubulin	Upper border of Cep78
	454.02	147.719	348.279	495.998
	431.643	58.4552	378.68	437.135
	397.565	86.5321	291.161	377.694
	417.908	84.3695	377.676	462.045
	454.98	191.79	224.412	416.202
	366.695	154.281	240.242	394.523
	411.438	79.2676	312.875	392.143
	354.129	41.6921	295.603	337.295
	386.397	130.191	254.453	384.644
	388.129	54.841	303.998	358.839
	314.877	43.8402	268.741	312.581
Nek1 KO	Tubulin	Cep78	Empty tubulin	Upper border of Cep78
	343.889	84.8529	248.29	333.143
	651.917	396.082	232.776	628.858
	345.225	157.659	180.758	338.417
	339.939	213.781	166.939	380.72
	377.069	254.381	153.622	408.003
	380.276	178.96	175.414	354.374
	520.237	292.325	266.566	558.891
	345.289	172.629	114.3	286.929

## Sheet: Figure 5
Panel B: Nek1 degradation in RPE1					Panel C: Nek1 degradation from the centrosome											Panel D: Centriole elongation in RPE1 BromoTag-Nek1											Panel F: Distribution of Cep97 at hyperelongated centrioles												Panel H: Distribution of CP110 at hyperelongated centrioles
					Exp1	Along extension was counted as present										Exp1	With ciliated cells as extended																						0h AGB1	Centriole	Below CP110	CP110		2h AGB1	Centriole	Below CP110	CP110	Total tubulin	Elongation
					Count	0h	2h		4h		6h		24h			Count	0h	2h		4h		6h		24h			0h AGB1	Centriole	Below Cep97	Cep97		2h AGB1	Centriole	Below Cep97	Cep97	Total tubulin	Elongation		Exp1	2.05588	1.86796	0.228431		Exp1	0.919416	1.54	1.11557	3.10279	2.18337
IB: Nek1							AGB1	cis-AGB1	AGB1	cis-AGB1	AGB1	cis-AGB1	AGB1	cis-AGB1				AGB1	cis-AGB1	AGB1	cis-AGB1	AGB1	cis-AGB1	AGB1	cis-AGB1		Exp1	1.38956	1.38956	0.298846		Exp1	1.82503	1.82503	2.38152	7.15011	5.32508		Exp2	2.04707	1.86021	0.369421		Exp2	0.969149	0.969149	1.3941	2.64048	1.67133
					Present at both	28	10	28	6	20	6	19	5	20		M	1	3	0	3	1	9	3	10	1		Exp2	1.20808	1.20808	0.240416		Exp2	1.08936	2.25851	1.16002	2.94479	1.85543		Exp3	2.09935	2.09935	0.210364		Exp3	2.05763	2.96039	0.360624	7.53354	5.47591
					Present at one	1	12	0	5	0	10	2	7	1		D	0	0	0	2	0	1	0	0	0		Exp3	1.32472	1.32472	0.280486		Exp3	1.42119	1.75232	1.75758	2.44604	1.02485			1.54469	1.46493	0.328593			1.70212	3.14959	0.312952	8.42701	6.72489
					Absent	0	6	0	19	0	15	1	15	0		None	27	25	28	25	19	14	20	15	20			1.29538	1.29538	0.225891			1.56732	2.29657	0.421205	2.50442	0.937094			1.95037	1.82552	0.304254			0.661145	0.631808	1.55634	1.81211	1.15097
					Sum	29	28	28	30	20	31	22	27	21		Sum	28	28	28	30	20	24	23	25	21			1.32774	1.10482	0.240416			1.29468	1.80812	1.33046	2.94755	1.65287			1.53236	1.38435	0.40319			1.02	1.36	1.105	2.38	1.36
																												1.31818	1.31818	0.248725			1.82503	1.82503	2.66092	4.411	2.58597			1.91769	1.91769	0.394638			0.762898	0.919416	1.03756	1.78702	1.02413
					Percentage	0h	2h		4h		6h		24h			Percentage	0h	2h		4h		6h		24h				1.76873	1.76873	0.301187			1.79308	3.24005	0.311667	2.92328	1.1302			1.105	1.02354	0.175232			0.855296	1.33046	1.08853	2.72033	1.86504
IB: Actin							AGB1	cis-AGB1	AGB1	cis-AGB1	AGB1	cis-AGB1	AGB1	cis-AGB1				AGB1	cis-AGB1	AGB1	cis-AGB1	AGB1	cis-AGB1	AGB1	cis-AGB1			1.61723	1.61723	0.255			1.23014	1.23014	2.11572	3.40201	2.17187			1.12925	1.07517	0.2125			1.11233	1.89352	1.30094	3.54818	2.43585
					Present at both	0.965517	0.357143	1	0.2	1	0.193548	0.863636	0.185185	0.952381		M	0.0357143	0.107143	0	0.1	0.05	0.375	0.130435	0.4	0.047619			1.20275	1.20275	0.240416			1.35268	2.04707	1.22589	2.50317	1.1505			1.15613	1.46746	0.284746
					Present at one	0.0344828	0.428571	0	0.166667	0	0.322581	0.0909091	0.259259	0.047619		D	0	0	0	0.0666667	0	0.0416667	0	0	0			1.445	1.445	0.2125			1.36265	1.53941	1.02354	1.955	0.592346			1.29747	1.29747	0.29171
					Absent	0	0.214286	0	0.633333	0	0.483871	0.0454545	0.555556	0		None	0.964286	0.892857	1	0.833333	0.95	0.583333	0.869565	0.6	0.952381			1.14215	1.14215	0.320946			1.07517	1.07517	1.70848	2.78432	1.70914			1.03756	1.03756	0.306472
																												1.27783	1.27783	0.304254			1.275	1.275	1.3941	1.7	0.425			1.14829	1.14829	0.255
					Exp2											Exp2												1.29259	1.29259	0.247815			1.18086	1.05957	1.94099	2.58595	1.40509			1.11116	1.31712	0.26122
					Count	0h	2h		4h		6h		24h			Count	0h	2h		4h		6h		24h				1.14553	1.14553	0.302019			1.74405	1.74405	0.663871	3.69652	1.95247
							AGB1	cis-AGB1	AGB1	cis-AGB1	AGB1	cis-AGB1	AGB1	cis-AGB1				AGB1	cis-AGB1	AGB1	cis-AGB1	AGB1	cis-AGB1	AGB1	cis-AGB1								1.69681	4.2621	3.71286	7.89871	6.2019
					Present at both	21	5	23	5	27	1	21	0	23		M	1	6	1	5	2	3	1	4	0								1.73367	2.45325	1.05139	2.52795	0.794279
					Present at one	0	8	0	7	0	5	0	0	1		D	0	0	0	0	0	0	0	2	0								0.941844	0.941844	1.08262	1.60703	0.665183
					Absent	0	9	0	12	0	16	0	22	0		Both	0	0	0	0	0	2	0	0	0														Normalized to centriole length
					Sum	21	22	23	24	27	22	21	22	24		None	20	16	23	19	25	17	20	16	24														0h AGB1	Centriole	Below CP110	CP110		2h AGB1	Centriole	Below CP110	CP110	Total tubulin	Elongation
																Sum	21	22	24	24	27	22	21	22	24															1	0.908596	0.111111			1	1.67498	1.21335	3.37474	2.37474
					Percentage	0h	2h		4h		6h		24h																											1	0.908717	0.180463			1	1	1.43848	2.72453	1.72453
							AGB1	cis-AGB1	AGB1	cis-AGB1	AGB1	cis-AGB1	AGB1	cis-AGB1		Percentage	0h	2h		4h		6h		24h			Normalized to centriole length													1	1	0.100205			1	1.43874	0.175262	3.66127	2.66127
					Present at both	1	0.227273	1	0.208333	1	0.0454545	1	0	0.958333				AGB1	cis-AGB1	AGB1	cis-AGB1	AGB1	cis-AGB1	AGB1	cis-AGB1		0h AGB1	Centriole	Below Cep97	Cep97		2h AGB1	Centriole	Below Cep97	Cep97	Total tubulin	Elongation			1	0.948369	0.212725			1	1.85039	0.18386	4.95088	3.95088
					Present at one	0	0.363636	0	0.291667	0	0.227273	0	0	0.0416667		M	0.047619	0.272727	0.0416667	0.208333	0.0740741	0.136364	0.047619	0.181818	0			1	1	0.215065			1	1	1.30492	3.91781	2.91781			1	0.935985	0.155998			1	0.955627	2.354	2.74087	1.74087
					Absent	0	0.409091	0	0.5	0	0.727273	0	1	0		D	0	0	0	0	0	0	0	0.0909091	0			1	1	0.199007			1	2.07324	1.06487	2.70323	1.70323			1	0.903412	0.263117			1	1.33333	1.08333	2.33333	1.33333
																Both	0	0	0	0	0	0.0909091	0	0	0			1	1	0.211733			1	1.23299	1.23669	1.72112	0.721116			1	1	0.205789			1	1.20516	1.36002	2.34241	1.34241
																None		0.727273	0.958333	0.791667	0.925926	0.772727	0.952381	0.727273	1			1	1	0.174382			1	1.46528	0.268742	1.59789	0.597895			1	0.926277	0.158581			1	1.55556	1.2727	3.18057	2.18057
					Adding absent and absent from one																							1	0.832103	0.181071			1	1.39658	1.02764	2.27666	1.27666			1	0.952111	0.188177			1	1.7023	1.16957	3.18986	2.18986
					Percentage	0h	2h		4h		6h		24h															1	1	0.188687			1	1	1.45802	2.41695	1.41695			1	1.2693	0.246293
					Depleted		AGB1	cis-AGB1	AGB1	cis-AGB1	AGB1	cis-AGB1	AGB1	cis-AGB1		Both experiments												1	1	0.170284			1	1.80698	0.173817	1.63032	0.630315			1	1	0.22483
					Exp1	0.0344828	0.642857	0	0.8	0	0.806452	0.136364	0.814815	0.047619		Average	0h	2h		4h		6h		24h				1	1	0.157677			1	1	1.71991	2.76555	1.76555			1	1	0.295378
					Exp2	0	0.772727	0	0.791667	0	0.954545	0	1	0.0416667				AGB1	cis-AGB1	AGB1	cis-AGB1	AGB1	cis-AGB1	AGB1	cis-AGB1			1	1	0.199889			1	1.51335	0.906268	1.85053	0.850535			1	1	0.22207
					Present											M	0.0416667	0.189935	0.0208333	0.154167	0.062037	0.255682	0.0890269	0.290909	0.0238095			1	1	0.147059			1	1.12972	0.751134	1.4347	0.4347			1	1.18536	0.235088
					Exp1	0.965517	0.357143	1	0.2	1	0.193548	0.863636	0.185185	0.952381		D	0	0	0	0.0333333	0	0.0208333	0	0.0454545	0			1	1	0.281001			1	1	1.58903	2.58964	1.58964
					Exp2	1	0.227273	1	0.208333	1	0.0454545	1	0	0.958333		Both	0	0	0	0	0	0.0454545	0	0	0			1	1	0.238102			1	1	1.09341	1.33333	0.333333
					Depleted											None	0.964286	0.810065	0.979167	0.8125	0.937963	0.67803	0.910973	0.663636	0.97619			1	1	0.19172			1	0.897287	1.64371	2.18989	1.18989
					Average	0.0172414	0.707792	0	0.795833	0	0.880499	0.0681818	0.907407	0.0446429														1	1	0.26365			1	1	0.380648	2.1195	1.1195
					StDev	0.024383	0.091832	0	0.00589256	0	0.104718	0.0964237	0.130946	0.00420897		StDev	0h	2h		4h		6h		24h									1	2.51183	2.18814	4.65504	3.65504		For graph:	0h		2h
					T test		0.037702	0.25	0.0053448	0.25	0.0335362	0.25	0.0390775	0.152786				AGB1	cis-AGB1	AGB1	cis-AGB1	AGB1	cis-AGB1	AGB1	cis-AGB1								1	1.41506	0.606456	1.45815	0.45815		Average	Series 1	Series 2	Series 1	Series 2
																M	0.00841794	0.117086	0.0294628	0.0766032	0.0170229	0.168741	0.0585596	0.154278	0.0336718								1	1	1.14946	1.70626	0.706256		Centriole	1	0.99558	1	1.4129	Free tubulin
					Rearranged	AGB1					cis-AGB1					D	0	0	0	0.0471405	0	0.0294628	0	0.0642824	0														Elongation	0	0.199988	2.1665	1.13895	CP110
						0h	2h	4h	6h	24h	2h	4h	6h	24h		Both	0	0	0	0	0	0.0642824	0	0	0
					Average	0.0172414	0.707792	0.795833	0.880499	0.907407	0	0	0.0681818	0.0446429		None	#DIV/0!	0.117086	0.0294628	0.0294628	0.0170229	0.133922	0.0585596	0.0899954	0.0336718															0h		2h
					StDev	0.024383	0.091832	0.00589256	0.104718	0.130946	0	0	0.0964237	0.00420897													For graph:	0h		2h									StDev	Series 1	Series 2	Series 1	Series 2
					T test		0.037702	0.0053448	0.0335362	0.0390775	0.25	0.25	0.25	0.152786													Average	Series 1	Series 2	Series 1	Series 2								Centriole	0	0.106378	0	0.315024	Free tubulin
																											Centriole	1	0.988007	1	1.32014	Free tubulin							Elongation	0	0.0553226	0.807983	0.659857	CP110
																Rearranged											Elongation	0	0.20138	1.25686	1.09193	Cep97
																Average	AGB1					cis-AGB1																	T test	0.00270764
																	0h	2h	4h	6h	24h	2h	4h	6h	24h			0h		2h
																M	0.0416667	0.189935	0.154167	0.255682	0.290909	0.0208333	0.062037	0.0890269	0.0238095		StDev	Series 1	Series 2	Series 1	Series 2
																D	0	0	0.0333333	0.0208333	0.0454545	0	0	0	0		Centriole	0	0.0448724	0	0.449835	Free tubulin
																Both	0	0	0	0.0454545	0	0	0	0	0		Elongation	0	0.0383218	0.897114	0.545946	Cep97							0h AGB1	Centriole	Below CP110	CP110	Upper end of CP110
																None	0.958333	0.810065	0.8125	0.67803	0.663636	0.979167	0.937963	0.910973	0.97619															1	0.908596	0.111111	1.01971
																											T test	4.74926e-06												1	0.908717	0.180463	1.08918
																StDev	AGB1					cis-AGB1																		1	1	0.100205	1.1002
																	0h	2h	4h	6h	24h	2h	4h	6h	24h															1	0.948369	0.212725	1.16109
																M	0.00841794	0.117086	0.0766032	0.168741	0.154278	0.0294628	0.0170229	0.0585596	0.0336718		For single values in graph													1	0.935985	0.155998	1.09198
																D	0	0	0.0471405	0.0294628	0.0642824	0	0	0	0		0h AGB1	Centriole	Below Cep97	Cep97	Upper end of Cep97									1	0.903412	0.263117	1.16653
																Both	0	0	0	0.0642824	0	0	0	0	0			1	1	0.215065	1.21506									1	1	0.205789	1.20579
																None	0.00841794	0.117086	0.0294628	0.133922	0.0899954	0.0294628	0.0170229	0.0585596	0.0336718			1	1	0.199007	1.19901									1	0.926277	0.158581	1.08486
																												1	1	0.211733	1.21173									1	0.952111	0.188177	1.14029
																												1	1	0.174382	1.17438									1	1.2693	0.246293	1.51559
																												1	0.832103	0.181071	1.01317									1	1	0.22483	1.22483
																												1	1	0.188687	1.18869									1	1	0.295378	1.29538
																T tests	Percentage	0h	2h		4h		6h		24h			1	1	0.170284	1.17028									1	1	0.22207	1.22207
																	Elongated		AGB1	cis-AGB1	AGB1	cis-AGB1	AGB1	cis-AGB1	AGB1	cis-AGB1		1	1	0.157677	1.15768									1	1.18536	0.235088	1.42045
																	Exp1	0.0357143	0.107143	0	0.166667	0.05	0.416667	0.130435	0.4	0.047619		1	1	0.199889	1.19989
																	Exp2	0.047619	0.272727	0.0416667	0.208333	0.0740741	0.227273	0.047619	0.272727	0		1	1	0.147059	1.14706
																												1	1	0.281001	1.281								2h AGB1	Centriole	Below CP110	CP110	Upper end of CP110
																	Rearranged	AGB1					cis-AGB1					1	1	0.238102	1.2381									1	1.67498	1.21335	2.88833
																	Elongated	0h	2h	4h	6h	24h	2h	4h	6h	24h		1	1	0.19172	1.19172									1	1	1.43848	2.43848
																	Exp1	0.0357143	0.107143	0.166667	0.416667	0.4	0	0.05	0.130435	0.047619		1	1	0.26365	1.26365									1	1.43874	0.175262	1.614
																	Exp2	0.047619	0.272727	0.208333	0.227273	0.272727	0.0416667	0.0740741	0.047619	0														1	1.85039	0.18386	2.03425
																	T test		0.152196	0.0323686	0.109733	0.0738125	0.197432	0.0923942	0.25	0.327979														1	0.955627	2.354	3.30963
																																								1	1.33333	1.08333	2.41667
																											2h AGB1	Centriole	Below Cep97	Cep97	Upper end of Cep97									1	1.20516	1.36002	2.56518
																												1	1	1.30492	2.30492									1	1.55556	1.2727	2.82825
																												1	2.07324	1.06487	3.13811									1	1.7023	1.16957	2.87186
																												1	1.23299	1.23669	2.46969
																												1	1.46528	0.268742	1.73403
																												1	1.39658	1.02764	2.42421
																												1	1	1.45802	2.45802
																												1	1.80698	0.173817	1.98079
																												1	1	1.71991	2.71991
																												1	1.51335	0.906268	2.41962
																												1	1.12972	0.751134	1.88085
																												1	1	1.58903	2.58903
																												1	1	1.09341	2.09341
																												1	0.897287	1.64371	2.541
																												1	1	0.380648	1.38065
																												1	2.51183	2.18814	4.69997
																												1	1.41506	0.606456	2.02152
																												1	1	1.14946	2.14946

## Sheet: Figure 6
Panel B: Centriole hyperelongation upon co-depetion of Nek1 and CP110																		Panel C: Estimation of centriolar MT length										Normalized to centriole length				In categories				Count	AGB1	siCP110	AGB1 + siCP110			Panel E: Elongation upon co-depletion of Nek1 and Cep78
																			AGB1			siCP110			AGB1+siCP110			AGB1	siCP110	AGB1+siCP110		AGB1	siCP110	AGB1 + siCP110		<1	6	10	0
Exp1						Exp2						Exp3							Core	Elongation		Core	Elongation		Core	Elongation		<1	<1	19.4882		<1	<1	10-40		1-5	12	15	3			Exp1						Exp2
Count	AGB1		DMSO			Count	AGB1		DMSO			Count	AGB1		DMSO			Exp1		<1	Exp1		<1	Exp1	1.07517	20.9532		<1	<1	9.73517		<1	<1	5-10		5-10	7	6	4			Count	AGB1		DMSO			Count	AGB1
	siCP110	siNT	siCP110	siNT			siCP110	siNT	siCP110	siNT			siCP110	siNT	siCP110	siNT				<1			<1		1.70848	16.6323		3.07648	<1	20.5545		1-5	<1	10-40		>10	4	1	14				siCep78	siNT	siCep78	siNT			siCep78
Elongated M	3	4	2	1		Elongated M	4	2	1	1		Elongated M	1	3	3	0			1.10826	3.40955			<1		1.41277	29.0387		2.76986	1.4194	30.101		1-5	1-5	10-40		Total	29	32	21			Elongated M	5	4	0	0		Elongated M	5
Elongated D	0	0	2	0		Elongated D	0	0	4	0		Elongated D	0	1	4	0			0.663871	1.83883		1.26362	1.79358		1.19303	35.9115		2.40222	2.64334	25.7819		1-5	1-5	10-40								Elongated D	0	0	0	0		Elongated D	1
Both elongated	18	0	0	0		Both elongated	15	0	0	0		Both elongated	19	1	1	0			1.25501	3.0148		1.06505	2.81528		1.62392	41.8677		<1	1.63824	12.7995		10-40	1-5	10-40								Both elongated	4	2	0	0		Both elongated	1
None elongated	0	17	19	19		None elongated	0	17	16	19		None elongated	0	16	13	21				<1		0.991262	1.62392		1.15613	14.7978		3.79822	2.31872	28.2681		5-10	1-5	10-40								None elongated	13	13	20	20		None elongated	13
SUM	21	21	23	20		SUM	19	19	21	20		SUM	20	21	21	21			0.991262	3.76503		1.10826	2.56976		1.615	45.6529		1.93811	<1	12.9724		1-5	<1	10-40		Percent	AGB1	siCP110	AGB1 + siCP110			SUM	20	19	20	20		SUM	20
																			1.02667	1.9898	Exp2		<1		1.46733	19.0347		<1	2.32495	38.5649		<1	1-5	10-40		<1	0.206897	0.3125	0
																				<1		1.5511	3.60624		1.08853	41.9791		1.02305	3.34693	15.5461		1-5	1-5	10-40		1-5	0.413793	0.46875	0.142857
Percent	AGB1		DMSO			Percent	AGB1		DMSO			Percent	AGB1		DMSO				1.18086	1.20808		1.22589	4.10296		1.02354	15.912		4.47834	8.91533	13.6019		1-5	5-10	10-40		5-10	0.241379	0.1875	0.190476			Percent	AGB1		DMSO			Percent	AGB1
	siCP110	siNT	siCP110	siNT			siCP110	siNT	siCP110	siNT			siCP110	siNT	siCP110	siNT			0.806381	3.61125		1.53236	13.6615		1.3941	18.9624		24.7041	22.4357	11.1455		<1	10-40	10-40		>10	0.137931	0.03125	0.666667				siCep78	siNT	siCep78	siNT			siCep78
Elongated M	0.142857	0.190476	0.0869565	0.05		Elongated M	0.210526	0.105263	0.047619	0.05		Elongated M	0.05	0.142857	0.142857	0			0.866833	21.4143		0.601041	13.4848	Exp2	1.91769	21.3736		36.4258	0.535373	5.10821		1-5	<1	5-10								Elongated M	0.25	0.210526	0	0		Elongated M	0.25
Elongated D	0	0	0.0869565	0		Elongated D	0	0	0.190476	0		Elongated D	0	0.047619	0.190476	0			0.866833	31.575		1.06505	0.570197		1.64162	8.38576		1.7658	1.58333	3.51135		1-5	1-5	1-5								Elongated D	0	0	0	0		Elongated D	0.05
Both elongated	0.857143	0	0	0		Both elongated	0.789474	0	0	0		Both elongated	0.95	0.047619	0.047619	0			1.02	1.80112		1.02	1.615		2.125	7.46162		23.0392	1.92345	4.10561		10-40	<1	1-5								Both elongated	0.2	0.105263	0	0		Both elongated	0.05
None elongated	0	0.809524	0.826087	0.95		None elongated	0	0.894737	0.761905	0.95		None elongated	0	0.761905	0.619048	1		Exp2	0.994899	22.9216	Exp3	0.72624	1.39689		2.71601	11.1509		6.62304	<1	5.56629		10-40	1-5	5-10								None elongated	0.65	0.684211	1	1		None elongated	0.65
																			1.28628	8.5191			<1		2.39513	13.332		1.81735	1.89028	1.57312		1-5	1-5	1-5
																			1.25501	2.28079		0.769708	1.45497		2.1045	3.31064		9.32745	2.72727	23.2018		<1	1-5	10-40
All																			1.118	10.4281		0.935	2.55		1.3837	32.1044		1.87178	5.23344	7.43299		<1	1-5	5-10								All experiments
	AGB1		DMSO			Numbers (%)	AGB1		DMSO			Total elongated	AGB1		DMSO				1.48689	2.78313		0.806381	4.22014		1.75232	13.025		8.44517	3.36262	15.331		5-10	5-10	10-40									AGB1		DMSO
Average	siCP110	siNT	siCP110	siNT			siCP110	siNT	siCP110	siNT			siCP110	siNT	siCP110	siNT			1.73367	14.6411		1.05139	3.53543		1.20208	18.4291		6.72145	1.95989	15.0912		1-5	1-5	10-40								Average	siCep78	siNT	siCep78	siNT
Elongated M	0.134461	0.146199	0.0924776	0.0333333		Elongated M	0.142857	0.190476	0.0869565	0.05		Elongated	1	0.190476	0.173913	0.05			2.21653	14.8983		1.10826	2.17208		1.29747	19.5803		8.05018	3.69855			1-5	1-5									Elongated M	0.233333	0.220175	0.0478261	0
Elongated D	0	0.015873	0.15597	0			0.210526	0.105263	0.047619	0.05			1	0.105263	0.238095	0.05			1.81709	14.6279		0.618809	2.2887					7.04445	<1			10-40	1-5									Elongated D	0.0166667	0	0	0
Both elongated	0.865539	0.015873	0.015873	0			0.05	0.142857	0.142857	0			1	0.238095	0.380952	0			1.118	7.8757	Exp4		<1					<1	3.12906			5-10	1-5									Both elongated	0.116667	0.0850877	0	0
None elongated	0	0.822055	0.73568	0.966667		Elongated D	0	0	0.0869565	0		None elongated	0	0.809524	0.826087	0.95		Exp3		<1		1.32774	4.15458					<1	12.286			1-5	5-10									None elongated	0.666667	0.694737	0.952174	1
							0	0	0.190476	0			0	0.894737	0.761905	0.95				<1		0.806381	9.90723					6.15634	0.755468			5-10	<1
	AGB1		DMSO				0	0.047619	0.190476	0			0	0.761905	0.619048	1			0.969149	5.96641		1.21701	0.919416					1.63142	10.989			5-10	5-10										AGB1		DMSO
StDev	siCP110	siNT	siCP110	siNT		Both elongated	0.857143	0	0	0									0.685292	1.118		1.21701	13.3738					4.47462	9.12193			5-10	5-10									StDev	siCep78	siNT	siCep78	siNT
Elongated M	0.0805918	0.0427047	0.0478585	0.0288675			0.789474	0	0	0									1.1404	5.10283		1.02	9.30437					21.4381	6.28393			5-10	5-10									Elongated M	0.0288675	0.0263596	0.0307438	0
Elongated D	0	0.0274929	0.0597671	0			0.95	0.047619	0.047619	0									0.806381	17.2873		0.837153	5.26061						0.895807				<1									Elongated D	0.0288675	0	0	0
Both elongated	0.0805918	0.0274929	0.0274929	0		None elongated	0	0.809524	0.826087	0.95												0.765	0.685292						0.848875				<1									Both elongated	0.0763763	0.0305006	0	0
None elongated	0	0.0672969	0.105982	0.0288675			0	0.894737	0.761905	0.95												0.700928	0.595										<1									None elongated	0.0288675	0.0508242	0.0307438	0
							0	0.761905	0.619048	1
T tests
		AGB1		DMSO																																						All experiments together	AGB1		DMSO			Total elongated	AGB1
		siCP110	siNT	siCP110	siNT																																						siCep78	siNT	siCep78	siNT			siCep78
AGB1	siCP110		0.00222646	0.00684676	0.000297133																																					Elongated M	0.25	0.210526	0	0		Elongated	0.45
	siNT			0.310139	0.0487311																																						0.25	0.2	0.0434783	0			0.35
DMSO	siCP110				0.0549209																																						0.2	0.25	0.1	0			0.3
	siNT																																									Elongated D	0	0	0	0		None elongated	0.65
																																											0.05	0	0	0			0.65
																																											0	0	0	0			0.7
																																										Both elongated	0.2	0.105263	0	0
																																											0.05	0.05	0	0
																																											0.1	0.1	0	0
																																										None elongated	0.65	0.684211	1	1
																																											0.65	0.75	0.956522	1
																																											0.7	0.65	0.9	1
																																										T tests
																																										2,3		AGB1		DMSO
																																												siCep78	siNT	siCep78	siNT
																																										AGB1	siCep78		0.319637	0.00598693	0.0141564
																																											siNT			0.00335242	0.00911387
																																										DMSO	siCep78				0.240325
																																											siNT
[truncated: 20 more columns]

## Sheet: Figure 7
Panel B: Nek1 removal from the basal body					Panel D: Ciliogenesis and Nek1 removal in serum starved cells depleted of Cep78
	Centrioles with Nek1	Cycling	Ciliated		Ciliogenesis								Nek1 removal
Exp1	One	10	190										Exp1						Exp2						Exp3
	Both	194	19			siNT			siCep78				Count	siNT		siCep78			Count	siNT		siCep78			Count	siNT		siCep78
Exp2	One	8	92			Ciliated	Non ciliated	Total	Ciliated	Non ciliated	Total		# positive centrioles	Ciliated	Non ciliated	Ciliated	Non ciliated		# positive centrioles	Ciliated	Non ciliated	Ciliated	Non ciliated		# positive centrioles	Ciliated	Non ciliated	Ciliated	Non ciliated
	Both	214	15		Exp1	53	58	111	25	80	105		1	38	16	10	12		1	25	18	23	10		1	38	7	26	9
					Exp2	41	60	101	34	76	110		2	7	55	4	73		2	6	51	9	58		2	13	42	15	50
Percentage	Centrioles with Nek1	Cycling	Ciliated		Exp3	66	49	115	40	63	103		0	0	1	1	0		0	0	0	0	0		0	0	0	0	0
Exp1	One	0.0490196	0.909091										SUM	45	72	15	85		SUM	31	69	32	68		SUM	51	49	41	59
	Both	0.95098	0.0909091		Percent	Ciliated							Ciliated+non-ciliated	117		100			Ciliated+non-ciliated	100		100			Ciliated+non-ciliated	100		100
Exp2	One	0.036036	0.859813			siNT	siCep78
	Both	0.963964	0.140187		Exp1	0.477477	0.238095						Percent	Nek1					Percent	Nek1					Percent	Nek1
Rearranged		Cycling	Ciliated		Exp2	0.405941	0.309091							siNT		siCep78				siNT		siCep78				siNT		siCep78
	One	0.0490196	0.909091		Exp3	0.573913	0.38835						# positive centrioles	Ciliated	Non ciliated	Ciliated	Non ciliated		# positive centrioles	Ciliated	Non ciliated	Ciliated	Non ciliated		# positive centrioles	Ciliated	Non ciliated	Ciliated	Non ciliated
		0.036036	0.859813		Average	0.485777	0.311845						1	0.324786	0.136752	0.1	0.12		1	0.25	0.18	0.23	0.1		1	0.38	0.07	0.26	0.09
	Both	0.95098	0.0909091		StDev	0.0842932	0.075165						2	0.0598291	0.470085	0.04	0.73		2	0.06	0.51	0.09	0.58		2	0.13	0.42	0.15	0.5
		0.963964	0.140187		T test	0.0263076							0	0	0.00854701	0.01	0		0	0	0	0	0		0	0	0	0	0
Average	Cycling	Ciliated											Taking together ciliated and non ciliated cells
One	0.0425278	0.884452												siNT	siCep78					siNT	siCep78					siNT	siCep78
Both	0.957472	0.115548											1	0.461538	0.22				1	0.43	0.33				1	0.45	0.35
													2	0.529915	0.77				2	0.57	0.67				2	0.55	0.65
StDev	Cycling	Ciliated											0	0.00854701	0.01				0	0	0				0	0	0
One	0.00918077	0.0348447
Both	0.00918077	0.0348447											% Nek1 at both centrioles					% Nek1 at one centriole
														siNT	siCep78			siNT	siCep78
T test													1	0.529915	0.77		1	0.461538	0.22
One	0.0068599												2	0.57	0.67		2	0.43	0.33
Both	0.0068599												3	0.55	0.65		3	0.45	0.35
													Average	0.549972	0.696667		Average	0.447179	0.3
													StDev	0.0200428	0.064291		StDev	0.0159573	0.07
													T test	0.0440673			T test	0.0446096

## Sheet: Figure S1
Panel C: Nek1 localization in absence of appendages
In Cep83 KO
Exp1	Count	WT	Cep83 KO	ODF2 KO		Exp2	Count	WT	Cep83 KO	ODF2 KO
	Present	224	203	221			Present	237	103	221
	Absent	5	0	3			Absent	0	0	1
	Total	229	203	224			Total	237	103	222
	% present	0.978166	1	0.986607			% present	1	1	0.995495
	Normalized to WT	1	1.02232	1.00863			Normalized to WT	1	1	0.995495
In Cep350 KO
Exp1	Count	WT	Cep350 KO			Exp2	Count	WT	Cep350 KO
	Present	197	100				Present	219	217
	Absent	6	4				Absent	2	3
	Total	203	104				Total	221	220
	% present	0.970443	0.961538				% present	0.99095	0.986364
	Normalized to WT	1	0.990824				Normalized to WT	1	0.995372
All values	WT	Cep83 KO	ODF2 KO	Cep350 KO
Exp1	1	1.02232	1.00863	0.990824
Exp2	1	1	0.995495	0.995372
Present, normalized %	WT	Cep83 KO	ODF2 KO	Cep350 KO
Average	1	1.01116	1.00206	0.993098
StDev	0	0.0157836	0.00928723	0.00321566
T test		0.25	0.403132	0.101297
Please note that the WT of CEP83 KO and ODF2 KO are identical, since they were done in the same experiment

## Sheet: Figure S2
Panel A: Rescue of elongations by Nek1 re-expression					Panel B: Expression levels of Nek1 D146A							Panel C: Centriole hyperelongation in Nek1 D146A												Panel D: Centriole hyperelongation in mitotic cells					Panel F: Ciliogenesis in cycling ARPE-19 cells				Panel G: Centriole hyperelongation upon Cep123 depletion					Panel I: Control of Cep123 depletion	Raw data
Exp1												Exp1						Exp2							Hyperelongated	Not hyperelongated	Total		Exp1				Exp1						Exp1	siCtrl	Area	Mean	Min	Max	IntDen	RawIntDen		siCep123	Area
Elongated centrioles												Count	WT	KO	KD	KO+WT		Count	WT	KO	KD	KO+WT		Exp1	1	1	2		Count	WT	Nek1 KO		Count	siCtrl	siCep123					1	8.02778	6271.78	5209	17868	50348.5	2508712		1	8.02778
Count	WT	KO	KO+WT									Elongated	2	27	15	7		Elongated	2	20	6	5		Exp2	2	2	4		Cilia	21	0		Extended M	22	29					2	32.1111	5931.85	4368	17868	190478	9490960		2	32.1111
Elongated	2	20	3									Not elongated	36	14	16	23		Not elongated	20	12	23	25		Exp3	2	3	5		Total cells	111	123		Not extended M	10	4					3	8.02778	6015.02	4649	17694	48287.3	2406010		3	8.02778
Not elongated	20	12	27									Total	38	41	31	30		Total	22	32	29	30							% ciliated	0.189189	0		SUM	32	33					4	32.1111	5751.4	4649	17694	184684	9202236		4	32.1111
Sum	22	32	30									% elongated	0.0526316	0.658537	0.483871	0.233333		% elongated	0.0909091	0.625	0.206897	0.166667		All together	Hyperelongated	Not hyperelongated	Total						% extended	0.6875	0.878788					5	8.02778	5916.98	4572	12604	47500.2	2366794		5	8.02778
% elongated	0.0909091	0.625	0.1																					Count	5	6	11													6	32.1111	5869.37	4339	12604	188472	9390991		6	32.1111
																								Percent	0.454545	0.545455			Exp2				Exp2							7	8.02778	7111.36	5787	16246	57088.5	2844546		7	8.02778
Exp2																													Count	WT	Nek1 KO		Count	siCtrl	siCep123					8	32.1111	6872.78	5657	16246	220693	10996444		8	32.1111
Elongated centrioles												Exp3						Exp4											Cilia	21	1		Extended M	19	16					9	8.02778	4890.38	3851	6745	39258.8	1956150		9	8.02778
Count	WT	KO	KO+WT									Count	WT	KO	KD	KO+WT		Count	WT	KO	KD	KO+WT							Total cells	101	102		Not extended M	12	14					10	32.1111	4791.8	3755	7341	153870	7666881		10	32.1111
Elongated	2	27	7									Elongated	2	12	10	2		Elongated	0	16	9	2							% ciliated	0.207921	0.00980392		SUM	31	30					11	8.02778	5149.81	4352	8621	41341.5	2059923		11	8.02778
Not elongated	36	14	23									Not elongated	19	7	10	17		Not elongated	20	4	11	18											% extended	0.612903	0.533333					12	32.1111	5254.07	4176	8621	168714	8406517		12	32.1111
Sum	38	41	30									Total	21	19	20	19		Total	20	20	20	20																		13	8.02778	6331.92	5180	13069	50831.2	2532767		13	8.02778
% elongated	0.0526316	0.658537	0.233333									% elongated	0.0952381	0.631579	0.5	0.105263		% elongated	0	0.8	0.45	0.1							Exp3				Exp3							14	32.1111	6231.48	4989	13069	200100	9970366		14	32.1111
																													Count	WT	Nek1 KO		Count	siCtrl	siCep123					15	8.02778	6723.06	5013	21412	53971.2	2689224		15	8.02778
																													Cilia	31	0		Extended M	21	25					16	32.1111	5957.73	4312	21412	191309	9532368		16	32.1111
All values	WT	KO	KO+WT																										Total cells	103	108		Not extended M	9	8					17	8.02778	5404.28	4397	13487	43384.3	2161711		17	8.02778
	0.0909091	0.625	0.1									All experiments						Values	WT	KO	KD	KO+WT							% ciliated	0.300971	0		SUM	30	33					18	32.1111	4975.62	3120	13487	159773	7960994		18	32.1111
	0.0526316	0.658537	0.233333									Elongated	WT	KO	KD	KO+WT			0.0526316	0.658537	0.483871	0.233333											% extended	0.7	0.757576					19	8.02778	5724.04	4792	13216	45951.3	2289616		19	8.02778
												Average	0.0596947	0.678779	0.410192	0.151316			0.0909091	0.625	0.206897	0.166667							All values	WT	Nek1 KO									20	32.1111	5740.43	4458	13216	184332	9184694		20	32.1111
												StDev	0.0441626	0.0821063	0.137123	0.0624945			0.0952381	0.631579	0.5	0.105263							Exp1	0.189189	0		All values							21	8.02778	5343.78	4260	9877	42898.7	2137514		21	8.02778
Both experiments	WT	KO	KO+WT																0	0.8	0.45	0.1							Exp2	0.207921	0.00980392			siCtrl	siCep123					22	32.1111	5112.1	4118	9877	164155	8179365		22	32.1111
Average	0.0717703	0.641768	0.166667															Mean	0.0596947	0.678779	0.410192	0.151316							Exp3	0.300971	0		Exp1	0.6875	0.878788					23	8.02778	6761.64	5542	11069	54281	2704657		23	8.02778
StDev	0.0270663	0.0237139	0.0942809															StDev	0.0441626	0.0821063	0.137123	0.0624945											Exp2	0.612903	0.533333					24	32.1111	6588.14	5293	12953	211553	10541031		24	32.1111
p value		0.00216043	0.377498																										All experiments	WT	Nek1 KO		Exp3	0.7	0.757576					25	8.02778	5146.5	4357	7912	41315	2058600		25	8.02778
																													Average	0.232694	0.00326797		Average	0.666801	0.723232					26	32.1111	5105.22	4321	7912	163934	8168353		26	32.1111
																		T tests	WT	KO	KD	KO+WT							StDev	0.059867	0.0056603		StDev	0.0470935	0.175269					27	8.02778	4801.91	3747	13117	38548.7	1920765		27	8.02778
																		WT		7.61553e-05	0.0106085	0.0583218							T test		0.0117886		T test	0.272724						28	32.1111	4572.11	3660	13117	146816	7315379		28	32.1111
																		KO			0.0206773	7.82209e-05																		29	8.02778	5565.28	4609	12734	44676.9	2226113		29	8.02778
																		KD				0.02448																		30	32.1111	5333.12	4467	12734	171253	8533000		30	32.1111
																		KO+WT															Normalized to control siRNA	siCtrl	siCep123					31	8.02778	5596.36	4490	15796	44926.3	2238543		31	8.02778
																																	Exp1	1	1.27824					32	32.1111	5090.24	3801	15796	163453	8144380		32	32.1111
																																	Exp2	1	0.870175					33	8.02778	4714.31	4000	7496	37845.5	1885726		33	8.02778
																																	Exp3	1	1.08225					34	32.1111	4698.61	3729	7496	150877	7517771		34	32.1111
																																	Average	1	1.07689					35	8.02778	4646.77	4037	5872	37303.2	1858707		35	8.02778
																																	StDev	0	0.204084					36	32.1111	4534.66	3300	5982	145613	7255454		36	32.1111
																																	T test	0.290516						37	8.02778	5432.94	4838	9471	43614.5	2173178		37	8.02778
																																								38	32.1111	5340.72	4513	9471	171496	8545152		38	32.1111
																																								39	8.02778	6134.31	5320	7093	49244.8	2453722		39	8.02778
																																								40	32.1111	5976.7	4661	7640	191919	9562724		40	32.1111
																																								41	8.02778	4534.14	3559	9145	36399	1813655		41	8.02778
																																								42	32.1111	4389.75	3559	9145	140960	7023607		42	32.1111
																																								43	8.02778	4103.99	3293	8166	32945.9	1641597		43	8.02778
																																								44	32.1111	4074.72	3224	8166	130844	6519546		44	32.1111
																																								45	8.02778	4859.39	4118	9650	39010.1	1943757		45	8.02778
																																								46	32.1111	4705.32	3914	9650	151093	7528514		46	32.1111
																																								47	8.02778	5091.37	3968	19356	40872.4	2036547		47	8.02778
																																								48	32.1111	4830.27	3565	19356	155105	7728440		48	32.1111
																																								49	8.02778	4222.6	3419	12385	33898.1	1689039		49	8.02778
																																								50	32.1111	4054.59	3257	12385	130197	6487342		50	32.1111
																																								51	8.02778	5478.94	4397	13506	43983.7	2191575		51	8.02778
																																								52	32.1111	5216.23	4212	13506	167499	8345968		52	32.1111
																																								53	8.02778	5874.62	3891	33031	47160.2	2349849		53	8.02778
																																								54	32.1111	4888.9	3351	33031	156988	7822232		54	32.1111
																																								55	8.02778	6165.72	4990	15925	49497.1	2466289		55	8.02778
																																								56	32.1111	5962.57	4796	15925	191465	9540117		56	32.1111
																																								57	8.02778	4619.73	3493	6812	37086.2	1847892		57	8.02778
																																								58	32.1111	4414.56	3025	6812	141757	7063303		58	32.1111
																																								59	8.02778	4602.13	3518	14376	36944.9	1840851		59	8.02778
																																								60	32.1111	4237.52	3342	14376	136072	6780036		60	32.1111
																																								61	8.02778	5003.27	3971	16387	40165.1	2001307		61	8.02778
																																								62	32.1111	4557.54	3825	16387	146348	7292063		62	32.1111
																																								63	8.02778	5970.59	4789	15370	47930.6	2388237		63	8.02778
																																								64	32.1111	5802.01	4721	15370	186309	9283219		64	32.1111
																																								65	8.02778	6189.02	4836	16538	49684	2475606		65	8.02778
																																								66	32.1111	5383.68	3958	16538	172876	8613888		66	32.1111
																																								67	8.02778	4865.41	3768	10819	39058.4	1946164		67	8.02778
																																								68	32.1111	4517.22	3672	10819	145053	7227555		68	32.1111
																																								69	8.02778	4444.94	3563	15100	35683	1777974		69	8.02778
																																								70	32.1111	4396.81	3470	15100	141186	7034893		70	32.1111
																																								71	8.02778	5097.64	4127	10490	40922.7	2039057		71	8.02778
																																								72	32.1111	4812.23	3490	10490	154526	7699564		72	32.1111
																																								73	8.02778	8784.24	7414	15306	70517.9	3513695		73	8.02778
																																								74	32.1111	8852.37	7407	15306	284259	14163793		74	32.1111
																																								75	8.02778	3688.88	3177	5061	29613.5	1475550		75	8.02778
																																								76	32.1111	3779.67	2758	5174	121369	6047473		76	32.1111
																																								77	8.02778	5424.85	4841	7967	43549.5	2169939		77	8.02778
																																								78	32.1111	5454.15	4579	7967	175139	8726642		78	32.1111
																																								79	8.02778	4432.16	3775	9089	35580.4	1772864		79	8.02778
																																								80	32.1111	4266.04	3487	9089	136987	6825668		80	32.1111
																																								81	8.02778	4565.07	3938	7574	36647.4	1826029		81	8.02778
																																								82	32.1111	4453.75	3709	7574	143015	7125998		82	32.1111
																																								83	8.02778	3818.95	3132	4780	30657.7	1527579		83	8.02778
																																								84	32.1111	3858.27	3009	5483	123893	6173233		84	32.1111
																																								85	8.02778	4997.15	4319	6789	40116	1998860		85	8.02778
																																								86	32.1111	4979.4	4007	7357	159894	7967039		86	32.1111
																																								87	8.02778	5550.58	4222	14148	44558.8	2220232		87	8.02778
																																								88	32.1111	5109.2	4038	14148	164062	8174714		88	32.1111
																																								89	8.02778	5764.24	4694	9316	46274.1	2305698		89	8.02778
																																								90	32.1111	5682.45	4610	11363	182470	9091928		90	32.1111
																																								91	8.02778	5716.4	4924	8175	45889.9	2286558		91	8.02778
																																								92	32.1111	5629.44	4420	9641	180768	9007102		92	32.1111
																																								93	8.02778	4861.04	4105	7575	39023.3	1944416		93	8.02778
																																								94	32.1111	4902.35	3995	7575	157420	7843752		94	32.1111
																																								95	8.02778	6341.1	4406	24078	50905	2536442		95	8.02778
																																								96	32.1111	5339.99	3930	24078	171473	8543982		96	32.1111
																																								97	8.02778	6095.82	4764	11598	48935.9	2438328		97	8.02778
																																								98	32.1111	5835.69	4175	11598	187390	9337097		98	32.1111
																																								99	8.02778	6178.81	5094	9949	49602.1	2471522		99	8.02778
																																								100	32.1111	6082.3	4470	9949	195309	9731681		100	32.1111
																																								101	8.02778	5248.63	4447	8250	42134.8	2099452		101	8.02778
																																								102	32.1111	5108.47	4062	8250	164039	8173559		102	32.1111
																																								103	8.02778	7764.59	6045	16119	62332.4	3105837		103	8.02778
																																								104	32.1111	7153.57	5327	16119	229709	11445709		104	32.1111
																																								105	8.02778	5148.75	4024	14135	41333	2059499		105	8.02778
																																								106	32.1111	4867.69	3615	14135	156307	7788309		106	32.1111
																																								107	8.02778	5140.18	4300	8341	41264.2	2056071		107	8.02778
																																								108	32.1111	5184.39	4300	8341	166477	8295026		108	32.1111
																																								109	8.02778	6348.37	5022	14766	50963.3	2539348		109	8.02778
																																								110	32.1111	5841.7	4457	14766	187583	9346713		110	32.1111
																																								111	8.02778	5502.24	4157	11695	44170.7	2200895		111	8.02778
																																								112	32.1111	5075.91	3637	11930	162993	8121453		112	32.1111
																																								113	8.02778	5887.45	4333	19182	47263.2	2354981		113	8.02778
																																								114	32.1111	5358.56	3866	19182	172069	8573692		114	32.1111
																																								115	8.02778	8229.97	6930	16902	66068.3	3291986		115	8.02778
																																								116	32.1111	8061.26	6446	16902	258856	12898014		116	32.1111
																																								117	8.02778	4787.26	3523	21595	38431.1	1914904		117	8.02778
																																								118	32.1111	4400.15	3322	21595	141294	7040233		118	32.1111
																																								119	8.02778	6057	4931	14029	48624.2	2422800		119	8.02778
																																								120	32.1111	5679.9	4658	14699	182388	9087848		120	32.1111
																																								121	8.02778	6055.92	4718	19703	48615.6	2422368		121	8.02778
																																								122	32.1111	5848.5	4135	19703	187802	9357595		122	32.1111
																																								123	8.02778	7828.32	5671	32824	62844	3131328		123	8.02778
																																								124	32.1111	6690.08	4914	32824	214826	10704121		124	32.1111
																																								125	8.02778	6348.37	5180	11403	50963.3	2539348		125	8.02778
																																								126	32.1111	6561.2	5063	11403	210687	10497917		126	32.1111
																																								127	8.02778	6586.98	5490	16440	52878.8	2634792		127	8.02778
																																								128	32.1111	6619.03	5445	16440	212544	10590447		128	32.1111
																																								129	8.02778	6577.66	5254	14588	52804	2631064		129	8.02778
																																								130	32.1111	6316.53	4814	14588	202831	10106443		130	32.1111
																																								131	8.02778	7155.46	5725	13778	57442.5	2862185		131	8.02778
																																								132	32.1111	6679.19	5003	13778	214476	10686697		132	32.1111
																																								133	8.02778	5459.72	4253	14016	43829.4	2183886		133	8.02778
																																								134	32.1111	5059.63	3979	14016	162470	8095407		134	32.1111
																																								135	8.02778	6606.92	5328	12232	53038.9	2642768		135	8.02778
																																								136	32.1111	6250.26	4989	12232	200703	10000418		136	32.1111
																																								137	8.02778	5466.56	4354	7865	43884.3	2186624		137	8.02778
																																								138	32.1111	5183.83	3841	7865	166458	8294122		138	32.1111
																																								139	8.02778	7050	5378	15168	56595.8	2820000		139	8.02778
																																								140	32.1111	6492.42	4599	15168	208479	10387876		140	32.1111
																																								141	8.02778	6521.71	5076	18250	52354.8	2608684		141	8.02778
																																								142	32.1111	5956.77	4423	18250	191278	9530828		142	32.1111
																																								143	8.02778	5284.43	4382	12581	42422.2	2113771		143	8.02778
																																								144	32.1111	5086.26	3956	12581	163326	8138019		144	32.1111
																																								145	8.02778	7238.54	5809	13420	58109.4	2895417		145	8.02778
																																								146	32.1111	6828.87	5438	13420	219282	10926186		146	32.1111
																																								147	8.02778	5937.33	4940	10968	47663.6	2374933		147	8.02778
																																								148	32.1111	5850.37	4668	10968	187862	9360597		148	32.1111
																																								149	8.02778	5003.28	3933	12965	40165.2	2001311		149	8.02778
																																								150	32.1111	4790.88	3718	12965	153840	7665406		150	32.1111
																																								151	8.02778	7883.35	6337	12818	63285.8	3153340		151	8.02778
																																								152	32.1111	7502.41	5118	12818	240911	12003861		152	32.1111
																																								153	8.02778	6171.67	4455	18836	49544.8	2468669		153	8.02778
																																								154	32.1111	5871.2	3798	18836	188531	9393914		154	32.1111
																																								155	8.02778	6375.45	4583	16322	51180.7	2550182		155	8.02778
																																								156	32.1111	5634.39	4358	16322	180926	9015018		156	32.1111
																																								157	8.02778	5439.95	4021	16180	43670.7	2175982		157	8.02778
																																								158	32.1111	5169.8	3762	16180	166008	8271682		158	32.1111
																																								159	8.02778	7610.35	6014	11616	61094.2	3044139		159	8.02778
																																								160	32.1111	7233.48	5685	13992	232275	11573567		160	32.1111
																																								161	8.02778	5765.27	4666	13219	46282.3	2306108		161	8.02778
																																								162	32.1111	5607.07	3984	13219	180049	8971320		162	32.1111
																																								163	8.02778	5934.45	4719	15746	47640.5	2373781		163	8.02778
																																								164	32.1111	5770.48	3727	15746	185297	9232770		164	32.1111
																																								165	8.02778	5594.87	4527	10926	44914.4	2237948		165	8.02778
																																								166	32.1111	5451.97	4355	10926	175069	8723150		166	32.1111
																																								167	8.02778	7830.37	6804	13088	62860.5	3132147		167	8.02778
																																								168	32.1111	7745.38	6448	13088	248713	12392611		168	32.1111
																																								169	8.02778	6242.15	5005	18570	50110.6	2496859		169	8.02778
																																								170	32.1111	5730.56	4338	18570	184015	9168902		170	32.1111
																																								171	8.02778	7161.7	5801	13910	57492.6	2864682		171	8.02778
																																								172	32.1111	7132.95	5642	13910	229047	11412727		172	32.1111
																																								173	8.02778	6679.78	5523	10561	53623.8	2671911		173	8.02778
																																								174	32.1111	6620.94	5523	10561	212606	10593496		174	32.1111
																																								175	8.02778	6634.53	5444	23378	53260.5	2653812		175	8.02778
																																								176	32.1111	6327.5	4205	23378	203183	10123999		176	32.1111
																																								177	8.02778	6732.6	5332	11200	54047.8	2693041		177	8.02778
																																								178	32.1111	6318.5	3302	11200	202894	10109605		178	32.1111
																																								179	8.02778	6670.47	5106	18336	53549	2668186		179	8.02778
																																								180	32.1111	6361.5	4022	18336	204275	10178402		180	32.1111
																																								181	8.02778	6333.84	4781	16650	50846.6	2533535		181	8.02778
																																								182	32.1111	5659.39	4176	16650	181729	9055020		182	32.1111
																																								183	8.02778	7380.89	5220	22021	59252.1	2952355		183	8.02778
																																								184	32.1111	6809.19	5053	22021	218651	10894702		184	32.1111
																																								185	8.02778	5648.5	4441	15296	45344.9	2259401		185	8.02778
																																								186	32.1111	5603.02	4421	15296	179919	8964824		186	32.1111
																																								187	8.02778	7900.26	5650	23669	63421.5	3160103		187	8.02778
																																								188	32.1111	7312.05	5623	23669	234798	11699275		188	32.1111
																																								189	8.02778	6877.14	5584	18812	55208.2	2750857		189	8.02778
																																								190	32.1111	6445.09	5091	18812	206959	10312145		190	32.1111
																																								191	8.02778	5840.6	5025	10567	46887.1	2336242		191	8.02778
																																								192	32.1111	5722.54	4712	10567	183757	9156070		192	32.1111
																																								193	8.02778	5512.45	4435	17936	44252.7	2204981		193	8.02778
																																								194	32.1111	5249.48	4166	17936	168567	8399174		194	32.1111
																																								195	8.02778	4563.33	3757	5364	36633.4	1825332		195	8.02778
																																								196	32.1111	4568.61	3620	7387	146703	7309778		196	32.1111
																																								197	8.02778	7722.73	6336	10260	61996.4	3089093		197	8.02778
																																								198	32.1111	7325.55	4872	14047	235232	11720879		198	32.1111
																																								199	8.02778	5378.28	4368	12340	43175.6	2151312		199	8.02778
																																								200	32.1111	5260.99	3958	12340	168936	8417578		200	32.1111
[truncated: 76 more columns]

## Sheet: Figure S3
Panel B: Procentriole formation by immunofluorescence												Text page 9: number of procentrioles per centriole by U-ExM					Panel D: Length of Sas6 at young centrioles																Panel F: CPAP at centrioles
Exp1	WT	Nek1 KO		Exp2	WT	Nek1 KO		Exp3	WT	Nek1 KO		Exp1					Exp1								Exp2								Exp1												Exp2
0	14	20		0	9	16		0	17	21		# procentrioles/centriole	WT	KO			WT	Tubulin	Sas6		Nek1 KO	Tubulin	Sas6		WT	Tubulin	Sas6		Nek1 KO	Tubulin	Sas6		WT	Centriole	Proximal CPAP	Free tubulin	Distal CPAP		Nek1 KO	Centriole	Proximal CPAP	Free tubulin	Distal CPAP		WT	Centriole	Proximal CPAP	Free tubulin	Distal CPAP
1-2	26	24		1-2	19	28		1-2	38	29		1	4	1		Expansion factor:	3.9	0.253421	0.331633	Expansion factor:	4	0.950329	0.400694	Expansion factor:	4.1	0.14875	0.234714	Expansion factor:	4.1	1.03407	0.30052			1.3913	0.549254	0.726648	0.186248			2.12746	0.384031	1.16089	0.186282			1.22191	0.331944	1.09082	0.195298
>2	3	1		>2	4	2		>2	3	2		2	0	0				0.240416	0.210364			0.518779	0.22887			0.851062	0.311667			0	0.396667			1.05562	0.579864	0.399307	0.252129			1.32581	0.322984	0.85625	0.185891			1.41259	0.396396	0.901503	0.166462
Total	43	45		Total	32	46		Total	58	52		Total	4	1				1.01131	0.226667			0.783661	0.360624			0.518779	0.331936			0.659777	0.309405			1.01222	0.623612	0.311806	0.279424			1.24372	0.271431	0.676775	0.217415			1.51256	0.736959	0.565222	0.161492
																						0.532523	0.256765			1.07517	0.425			0.418576	0.285099			1.32704	0.840883	0.354731	0.226233			1.11608	0.433704	0.771959	0.114192			1.82788	0.663887	0.831723	0.315323
Percent												Exp2										0.268794	0.161835							0.216708	0.237582			1.7236	0.576924	1.07986	0.201865			1.30224	0.429171	0.726938	0.148888			1.69691	0.623629	0.982317	0.121119
Exp1	WT	Nek1 KO		Exp2	WT	Nek1 KO		Exp3	WT	Nek1 KO		# procentrioles/centriole	WT	KO								0.279051	0.32305							1.08354	0.240416			1.43175	0.378765	0.851933	0.248682			1.38885	0.137505	1.15173	0.154265			1.55318	0.258513	1.18038	0.127671
0	0.325581	0.444444		0	0.28125	0.347826		0	0.293103	0.403846		1	10	4								0.451781	0.272133							0.769708	0.34			1.56333	0.464202	0.730294	0.315323									1.59307	0.57096	0.749025	0.177825
1-2	0.604651	0.533333		1-2	0.59375	0.608696		1-2	0.655172	0.557692		2	0	0																				1.62157	0.282034	0.966594	0.218164
>2	0.0697674	0.0222222		>2	0.125	0.0434783		>2	0.0517241	0.0384615		Total	10	4																				1.51944	0.543163	0.766449	0.194462
																																		1.42995	0.386064	0.882984	0.340057
Taking together 1-2 and 3-4 centrioles												Exp3					Normalized to expansion factor																	1.54529	0.566949	0.783902	0.268412
												# procentrioles/centriole	WT	KO			WT	Tubulin	Sas6		Nek1 KO	Tubulin	Sas6		WT	Tubulin	Sas6		Nek1 KO	Tubulin	Sas6			1.46059	0.748154	0.446665	0.144443
Percent												1	3	8				64.9797	85.0341			237.582	100.174			36.2805	57.2473			252.212	73.2976
Exp1	WT	Nek1 KO		Exp2	WT	Nek1 KO		Exp3	WT	Nek1 KO		2	0	0				61.6451	53.9395			129.695	57.2175			207.576	76.0163			0	96.748
0	0.325581	0.444444		0	0.28125	0.347826		0	0.293103	0.403846		Total	3	8				259.309	58.1197			195.915	90.156			126.531	80.96			160.921	75.4646		Normalized to centriole length
1-2	0.674419	0.555556		1-2	0.71875	0.652174		1-2	0.706897	0.596154												133.131	64.1913			262.238	103.659			102.092	69.5363		WT	Centriole	Proximal CPAP	Free tubulin	Distal CPAP		Nek1 KO	Centriole	Proximal CPAP	Free tubulin	Distal CPAP
												Exp4										67.1985	40.4588							52.8556	57.9468			1	0.394776	0.522278	0.133866			1	0.180511	0.545667	0.0875605
Average	WT	Nek1 KO										# procentrioles/centriole	WT	KO								69.7627	80.7625							264.279	58.638			1	0.549313	0.378269	0.238845			1	0.243613	0.645832	0.140209
0	0.299978	0.398706										1	4	6								112.945	68.0333							187.734	82.9268			1	0.616086	0.308043	0.276052			1	0.218241	0.544152	0.17481
1-2	0.700022	0.601294										2	0	0																				1	0.633654	0.26731	0.17048			1	0.388596	0.691671	0.102315
												Total	4	6																				1	0.33472	0.626511	0.117118			1	0.329564	0.558221	0.114332
StDev	WT	Nek1 KO															Average	Tubulin	Sas6															1	0.264547	0.595028	0.173691			1	0.0990061	0.829265	0.111074
0	0.0229514	0.0485139										Exp5					WT	145.509	73.5679															1	0.296932	0.467141	0.2017			1	0.22767	0.685601	0.101937
1-2	0.0229514	0.0485139										# procentrioles/centriole	WT	KO			Nek1 KO	140.452	72.5394															1	0.173927	0.596086	0.134539			1	0.44117	0.335834	0.0809179
												1	10	2																				1	0.357476	0.504428	0.127983			1	0.398769	0.589526	0.0768221
												2	0	0			StDev	Tubulin	Sas6															1	0.269985	0.617495	0.237811			1	0.369805	0.61607	0.110349
All values	WT	Nek1 KO	T test									Total	10	2			WT	96.8138	18.2018															1	0.366889	0.507285	0.173697			1	0.443467	0.322113	0.144053
0	0.325581	0.444444	0.0534488														Nek1 KO	79.9754	16.6729															1	0.512228	0.305812	0.0988938			1	0.365603	0.437616	0.208153
	0.28125	0.347826										Exp6																						1	0.27166	0.892717	0.15983			1	0.310963	0.490379	0.0921442
	0.293103	0.403846										# procentrioles/centriole	WT	KO			Values:	WT	Nek1 KO															1	0.280616	0.63819	0.117841
1-2	0.674419	0.555556	0.0534488									1	1	4				85.0341	100.174															1	0.487226	0.373686	0.106767
	0.71875	0.652174										2	0	1				53.9395	57.2175															1	0.363201	0.455022	0.172508
	0.706897	0.596154										Total	1	5				58.1197	90.156															1	0.367508	0.578884	0.071376
																		57.2473	64.1913															1	0.166441	0.759979	0.0821997
												Together						76.0163	40.4588															1	0.358402	0.470177	0.111624
												# procentrioles/centriole	WT	KO				80.96	80.7625
												1	32	25				103.659	68.0333
												2	0	1					73.2976														Average	Centriole	Proximal CPAP	Free tubulin	Distal CPAP			T test	Upper pool	Lower pool
												Total	32	26					96.748														WT	1	0.371873	0.519176	0.152991				0.0491962	0.151326
																			75.4646														KO	1	0.308998	0.560919	0.118821
												%	WT	KO					69.5363
												1	1	0.961538					57.9468														StDev	Centriole	Proximal CPAP	Free tubulin	Distal CPAP
												2	0	0.0384615					58.638														WT	0	0.133821	0.15851	0.0557641
																			82.9268														KO	0	0.106851	0.142628	0.0385226
																	T test	0.902366
																		WT	NEK1 KO
																	Median	76.0163	71.417														For graph:	WT		KO
																																	Average	Series 1	Series 2	Series 1	Series 2
																																	Centriole	1	0.371873	1	0.308998	Proximal CPAP
																																	Elongation	0	0.519176	0.5	0.560919	Free tubulin
																																		0	0.152991	0	0.118821	Distal CPAP
																																		WT		KO
																																	StDev	Series 1	Series 2	Series 1	Series 2
																																	Centriole	0	0.133821	0	0.106851	Proximal CPAP
																																	Elongation	0	0.15851	0	0.142628	Free tubulin
																																		0	0.0557641	0	0.0385226	Distal CPAP
																																	For single data points in graph
																																	WT	Centriole	Proximal CPAP	Free tubulin	Distal CPAP	Distance below upper CPAP pool	End of upper CPAP pool
																																		1	0.394776	0.522278	0.133866	0.917055	1.05092
																																		1	0.549313	0.378269	0.238845	0.927583	1.16643
																																		1	0.616086	0.308043	0.276052	0.924129	1.20018
																																		1	0.633654	0.26731	0.17048	0.900964	1.07144
																																		1	0.33472	0.626511	0.117118	0.961232	1.07835
																																		1	0.264547	0.595028	0.173691	0.859575	1.03327
																																		1	0.296932	0.467141	0.2017	0.764074	0.965774
																																		1	0.173927	0.596086	0.134539	0.770013	0.904552
																																		1	0.357476	0.504428	0.127983	0.861904	0.989886
																																		1	0.269985	0.617495	0.237811	0.88748	1.12529
																																		1	0.366889	0.507285	0.173697	0.874174	1.04787
																																		1	0.512228	0.305812	0.0988938	0.81804	0.916934
																																		1	0.27166	0.892717	0.15983	1.16438	1.32421
																																		1	0.280616	0.63819	0.117841	0.918806	1.03665
																																		1	0.487226	0.373686	0.106767	0.860912	0.967679
																																		1	0.363201	0.455022	0.172508	0.818223	0.990731
																																		1	0.367508	0.578884	0.071376	0.946392	1.01777
																																		1	0.166441	0.759979	0.0821997	0.92642	1.00862
																																		1	0.358402	0.470177	0.111624	0.828579	0.940203
																																	Nek1 KO	Centriole	Proximal CPAP	Free tubulin	Distal CPAP	Distance below upper CPAP pool	End of upper CPAP pool
																																		1	0.180511	0.545667	0.0875605	0.726178	0.813739
																																		1	0.243613	0.645832	0.140209	0.889445	1.02965
																																		1	0.218241	0.544152	0.17481	0.762393	0.937202
																																		1	0.388596	0.691671	0.102315	1.08027	1.18258
																																		1	0.329564	0.558221	0.114332	0.887785	1.00212
																																		1	0.0990061	0.829265	0.111074	0.928271	1.03934
																																		1	0.22767	0.685601	0.101937	0.913271	1.01521
																																		1	0.44117	0.335834	0.0809179	0.777003	0.857921
																																		1	0.398769	0.589526	0.0768221	0.988295	1.06512
																																		1	0.369805	0.61607	0.110349	0.985875	1.09622
																																		1	0.443467	0.322113	0.144053	0.76558	0.909634
																																		1	0.365603	0.437616	0.208153	0.803219	1.01137
																																		1	0.310963	0.490379	0.0921442	0.801342	0.893487

[truncated: 3 more sheets: Figure S4, Figure S5, Figure S6]
